# Supplementary material for: Exercise Hemodynamics and Sex-Specific Data in Asymptomatic Adults: An Exploratory Pilot Study
Source: Diagnostics (Basel). 2025 May 23;15(11):1307. doi: 10.3390/diagnostics15111307 (PMC12155339; doi:10.3390/diagnostics15111307)
Supplement: Supplementary file 1 [file diagnostics-15-01307-s001.zip]

Archive with 1 entries (1 files):
- diagnostics-3564221-supplementary.pdf
